# Supplementary material for: Telomeric repeat-containing lncRNA TERRA targets non-telomeric DNA in trans via R-loops
Source: Comput Struct Biotechnol J. 2025 Nov 29;27:5450–8. doi: 10.1016/j.csbj.2025.11.063 (PMC12720007; doi:10.1016/j.csbj.2025.11.063)
Supplement: Supplementary file 1 — Supplementary material [file mmc1.xlsx]

## Sheet: terra_intersect_4tandem_annotat
Gene Name
1700008P02Rik
1700016K05Rik
1700019E08Rik
1700073E17Rik
1700129C05Rik
2210408I21Rik
2310043M15Rik
4921504E06Rik
4930405L22Rik
4930406D18Rik
4930428G15Rik
4930474H20Rik
4930515G16Rik
4930529K09Rik
4930543N07Rik
4930556G01Rik
4930558G05Rik
4930559C10Rik
4930591E09Rik
4933402J10Rik
4933402J15Rik
5031425F14Rik
A1cf
A630089N07Rik
Abhd6
Adcyap1
Adgre5
Adgrl2
Adgrl3
Ajap1
Ankle1
Anxa10
Asmt
Atg4c
AU015791
AU023762
Bard1
Bbox1
Brinp3
C130079G13Rik
Capn8
Ccng1
Ccng2
Cdh12
Cenpw
Chst2
Col4a6
Cox8c
Cr2
Creb3l1
Crlf2
Csf2ra
Csmd1
D030025E07Rik
Dab2
Dapk1
Edn1
Efhb
Efna5
Eno1b
Esr1
F930015N05Rik
Fam114a2
Fam43a
Fcrl5
Fezf2
Fgf14
Flt1
Fndc1
Frmd4b
Galnt17
Galnt3
Galnt5
Gcgr
Gm10677
Gm12633
Gm14496
Gm20268
Gm20740
Gm20939
Gm21814
Gm31579
Gm32856
Gm32921
Gm38397
Gm45871
Gng4
Gpr12
Gzmk
Hectd2os
Hif1a
Hs6st3
Hsd11b1
Ikzf2
Isl1
Jam3
Kcnh1
Kif26b
Klhl4
Lama1
Lhfpl2
Lrrn3
Map2k6
Map3k7
Mettl21e
Mir6336
Mir6351
Mir6393
Mir7211
Mkx
Mrgprd
Mucl2
Mylk
Nalcn
Nedd4l
Nkx2-6
Nup133
Olfm1
Olfr806
Pcdh20
Pde1c
Pde7b
Pepd
Phactr2
Phf21a
Phykpl
Pitx2
Plcxd1
Plk2
Plxnc1
Ppp1r9a
Ppp2r2b
Pros1
Ptchd3
Pxylp1
Rassf9
Rbfox1
Rfc3
Rims1
Ror2
Ros1
Rplp1
Sema6d
Sh3bgrl2
Slc14a2
Slc24a3
Slc39a10
Slitrk5
Smim10l1
Sorcs1
Sympk
Syt1
Tbc1d2b
Tbl1xr1
Tcstv3
Tent5c
Tfap2b
Tmem196
Tmem211
Tnks
Trhde
Tusc1
Ufl1
Upk1b
Vmn2r77
Vmn2r87
Wdr76
Wls
Wnt7b
Wwox
Xkrx

## Sheet: terra_knock_down_genes
Gene Name
Nr4a2
Ppard
Ccdc3
Evx1
Cd2ap
Zfhx4
Sh3bgrl2
Prrx1
Esam
Dgkz
Chst11
Gab2
Apbb2
Igfbp5
Arhgef26
Fgf15
Pitpna
Mprip
Rgs2
Adamts1
Lif
Pde7b
Pik3cd
Setd4
Pou4f2
Il6
Myrf
Cgnl1
Plekhh1
Uxs1
Itgb1
Nr4a1
Sh3gl2
Parn
Prkar2a
Nbea
Ccdc88a
Fnip1
Synj2bp
Nfib
Shroom4
Abcb10
Nr0b1
Ntn1
Xpo4
Eif4e
Mecp2
Chac1
Ap2a2
Zfp106
Rsbn1
Map4k4
Rictor
Clock
Pola1
Picalm
Smarca4
Elp2
Drosha
Ubr5
Hsf2bp
Trio
Gdi1
Zfp407
Capn10
Bbx
Ctnnbl1
Gsr
Map3k4
Stox2
Hip1
Tnks
Lypla1
Vps8
Trpc4ap
Diap3
1110018G07Rik
Zfp704
Exoc6b
Uggt1
Fmnl2
Tdp1
Tnks2
Diap2
Btbd11
B3galnt2
Mgrn1
Zfp148
Gnaq
Oxct1
Cep290
Igf1r
Kidins220
Rsbn1l
Golgb1
Pcid2
Gls
Prps1l3
Cdkal1
Epas1
Tmem47
Herc2
Stard3nl
Itpr3
Sh3bp4
Ppp2r5c
Shq1
1700025G04Rik
Map3k5
Sorbs1
Dctn4
Rps6ka5
Grlf1
Garem
Acad8
Dgkd
Parg
Tbrg3
Ccdc94
Nf1
Ap1g1
Gcn1l1
Susd2
Pex7
Terc
Zbed6
Ap2b1
Fam81a
Fut9
Ero1lb
Alg9
Anks1
Nek8
Pard6g
St7
Gulp1
Pcnx
Egfr
Cachd1
Tanc2
Lrrc8c
Fam115a
Nr5a2
Plcl2
Plekha3
Fto
Eprs
Prkar1a
Fkbp9
Bbs9
Robo1
B4galt2
Dctn1
Hibadh
Gnao1
Med13l
Homer1
Zc3h11a
Plce1
Aar2
Nbas
Slfn9
Nedd4l
Sh3rf1
3110082I17Rik
Arf5
Coq4
Dpy19l1
Tcf20
Mfsd1
Cmip
Traf3
Tfdp2
Btbd9
Lpin2
Mettl10
Eppk1
Ankrd6
E2f4
Supt3
Il17rd
Phtf2
Elp4
Rnf149
Insr
Parp4
Atp6v0a2
Insig2
Scyl3
Tmem128
Prps1
Cnot2
Mllt3
Orc2
Fnip2
Acvr1
Flnb
Rap2a
D10Wsu52e
